# Supplementary material for: The Effects of Shear Force-Based Processing of Lipoaspirates on White Adipose Tissue and the Differentiation Potential of Adipose Derived Stem Cells
Source: Cells. 2022 Aug 16;11(16):2543. doi: 10.3390/cells11162543 (PMC9406387; doi:10.3390/cells11162543)
Supplement: Supplementary file 1 [file cells-11-02543-s001.zip]

Archive with 1 entries (1 files):
- cells-1857797-supplementary.pdf
